# Supplementary material for: Comprehensive Analysis of the Effect of 20(R)-Ginsenoside Rg3 on Stroke Recovery in Rats via the Integrative miRNA–mRNA Regulatory Network
Source: Molecules. 2022 Feb 27;27(5):1573. doi: 10.3390/molecules27051573 (PMC8911624; doi:10.3390/molecules27051573)
Supplement: Supplementary file 1 [file molecules-27-01573-s001.zip]

Archive with 1 entries (1 files):
- molecules-1598375-supplementary.pdf
